# Supplementary material for: Selection Pressure Profile Suggests Species Criteria among Tick-Borne Orthoflaviviruses
Source: Viruses. 2024 Sep 30;16(10):1554. doi: 10.3390/v16101554 (PMC11512272; doi:10.3390/v16101554)
Supplement: Supplementary file 1 [file viruses-16-01554-s001.zip]

Archive with 1 entries (1 files):
- viruses-3203130-supplementary.pdf
